# Supplementary material for: Immunogenicity of COVID-19 Vaccinations in Hematological Patients: 6-Month Follow-Up and Evaluation of a 3rd Vaccination
Source: Cancers (Basel). 2022 Apr 13;14(8):1962. doi: 10.3390/cancers14081962 (PMC9032993; doi:10.3390/cancers14081962)
Supplement: Supplementary file 1 [file cancers-14-01962-s001.zip]

Archive with 1 entries (1 files):
- cancers-1660863-supplementary.pdf
